# Supplementary material for: Evaluation of a Cell-Adapted Live Attenuated African Swine Fever Virus Thai-Strain Vaccine Candidate: Highlighting Enhanced Virulence Risk in Co-Infected Pigs
Source: Vaccines (Basel). 2025 Nov 24;13(12):1189. doi: 10.3390/vaccines13121189 (PMC12737558; doi:10.3390/vaccines13121189)
Supplement: Supplementary file 1 [file vaccines-13-01189-s001.zip]

Archive with 1 entries (1 files):
- vaccines-3971755-supplementary.pdf
